# Supplementary material for: Do Chest Pain Characteristics in Patients with Acute Myocardial Infarction Differ between Those with and without Obstructive Coronary Artery Disease?
Source: J Clin Med. 2023 Jul 10;12(14):4595. doi: 10.3390/jcm12144595 (PMC10380967; doi:10.3390/jcm12144595)
Supplement: Supplementary file 1 [file jcm-12-04595-s001.zip]

Archive with 1 entries (1 files):
- jcm-2359017-supplementary.pdf
